# Supplementary material for: Opioid-Induced Constipation: Mechanistic Insights, Experimental Models, and Future Perspectives
Source: Biomedicines. 2026 Apr 27;14(5):995. doi: 10.3390/biomedicines14050995 (PMC13204504; doi:10.3390/biomedicines14050995)
Supplement: Supplementary file 1 [file biomedicines-14-00995-s001.zip]

Archive with 1 entries (1 files):
- biomedicines-4207022-supplementary.xlsx
