# Supplementary material for: Opioid-Induced Constipation: Mechanistic Insights, Experimental Models, and Future Perspectives
Source: Biomedicines. 2026 Apr 27;14(5):995. doi: 10.3390/biomedicines14050995 (PMC13204504; doi:10.3390/biomedicines14050995)
Supplement: Supplementary file 1 [file biomedicines-14-00995-s001.zip › biomedicines-4207022-supplementary.xlsx]

## Sheet: Supplement Table1
Study	Agent	Route	Dose	Frequency	Duration	Species	Sex	Outcome measure	ref
Gao 2021	morphine	s.c.	40 mg/kg	three times a day	3 days	mouse	M	GI transit, fecal water, colonic motility	Gao H, Zhang Y, Li Y, Chang H, Cheng B, Li N, Yuan W, Li S, Wang Q. μ-Opioid Receptor-Mediated Enteric Glial Activation Is Involved in Morphine-Induced Constipation. Mol Neurobiol. 2021;58(7):3061-3070. doi:10.1007/s12035-021-02286-0
Young 2018	morphine	s.c.	40 mg/kg	three times a day	3 days	mouse	M	GI transit	Young A, Viswanath A, Kalladka M, Khan J, Eliav E, Diehl SR (2018) Mouse model demonstrates strain differences in susceptibility to opioid side effects. Neurosci Lett 675:110–115. https://doi.org/10.1016/j.neulet.2018.03.022
Lu 2024	morphine	s.c.	15 mg/kg	three times a day	3 days	mouse	F	GI transit, fecal output	Lu Y, Zhou X, Wu Y, et al. Metabolites 13,14-Dihydro-15-keto-PGE2 Participates in Bifidobacterium animalis F1-7 to Alleviate Opioid-Induced Constipation by 5-HT Pathway. Mol Nutr Food Res. 2024;68(3):e2200846. doi:10.1002/mnfr.202200846
Matsumoto 2016	morphine	s.c.	8 mg/kg	twice daily	4 days	mouse	M	transit	Matsumoto K, Umemoto H, Mori T, et al. Differences in the morphine-induced inhibition of small and large intestinal transit: Involvement of central and peripheral μ-opioid receptors in mice. Eur J Pharmacol. 2016;771:220-228. doi:10.1016/j.ejphar.2015.12.033
Tonello 2014	morphine	s.c.	3 groups: 10, 10, 15 mg/kg or 15, 15, 20 mg/kg or 20, 20, 25 mg/kg, respectively	once daily	3 days	mouse	M	GI transit	Tonello R, Rigo F, Gewehr C, et al. Action of Phα1β, a peptide from the venom of the spider Phoneutria nigriventer, on the analgesic and adverse effects caused by morphine in mice. J Pain. 2014;15(6):619-631. doi:10.1016/j.jpain.2014.02.007
Lin 2021	morphine	s.c.	10 mg/kg	once daily	7 days	rat	M	fecal output, colonic motility	Lin, Y.-M., Tang, Y., Fu, Y., Hegde, S., Shi, D. W., Huang, L.-Y. M., & Shi, X.-Z. (2021). An opioid receptor-independent mechanism underlies motility dysfunction and visceral hyperalgesia in opioid-induced bowel dysfunction. American Journal of Physiology-Gastrointestinal and Liver Physiology, 320(6), G1093–G1104. https://doi.org/10.1152/ajpgi.00400.2020
Sun 2020	morphine	s.c.	2.5 mg/kg	once daily	45 days	mouse	M and F	GI transit, fecal output, fecal water	Sun Y, Yan C, Jin S, Shi C, Zhao J, Li G. Curative Effect and Mechanism of Guiren Runchang Granules on Morphine-Induced Slow Transit Constipation in Mice. Evid Based Complement Alternat Med. 2020;2020:5493192. Published 2020 Sep 23. doi:10.1155/2020/5493192
Beltran 2025	morphine	s.c.	1, 3.2 and 10 mg/kg	once a week	8 weeks	rat	M and F	fecal output	Beltran, Nina M.a; Garcia, Thelma I.a; Naime, Gabriela M.a; Minervini, Vanessab; Serafine, Katherine M.a. The effects of high fat diet consumption on morphine-induced constipation. Behavioural Pharmacology 36(5):p 343-346, August 2025. | DOI: 10.1097/FBP.0000000000000831
Tucci 2008	morphine	i.p.	0.5-2 mg/kg, 1-2 mg/kg, 0-2 mg/kg	once daily	3 days	mouse	M	GI transit	Tucci P, Palmery M, Piccolotti P, Pimpinella G, Valeri P, Romanelli L. Counteracting effect of papaverine on morphine inhibition of gastrointestinal transit in mice. Neurogastroenterol Motil. 2008;20(8):958-965. doi:10.1111/j.1365-2982.2008.01103.x
Ross 2008	morphine	pellet	75 mg		3 days	mouse	M	GI transit, fecal output	Ross GR, Gabra BH, Dewey WL, Akbarali HI (2008) Morphine tolerance in the mouse ileum and colon. J Pharmacol Exp Ther 327(2):561–572. https://doi.org/10.1124/jpet.108.143438
Gade 2016	morphine	pellet	75 mg		4 days	rat	M	fecal output, colonic motility	Gade AR, Kang M, Khan F, et al. Enhanced Sensitivity of α3β4 Nicotinic Receptors in Enteric Neurons after Long-Term Morphine: Implication for Opioid-Induced Constipation. J Pharmacol Exp Ther. 2016;357(3):520-528. doi:10.1124/jpet.116.233304
Bhave 2017	morphine	pellet	75 mg		5 days	mouse	M	GI transit, fecal output	Bhave S, Gade A, Kang M, Hauser KF, Dewey WL, Akbarali HI. Connexin-purinergic signaling in enteric glia mediates the prolonged effect of morphine on constipation. FASEB J. 2017;31(6):2649-2660. doi:10.1096/fj.201601068R
Suzuki 2018	morphine	s.c.	3 mg/kg	single dose		rat	M	GI transit, fecal output	Suzuki T, Sawada T, Kawai K, Ishihara Y. Pharmacological profile of TAN-452, a novel peripherally acting opioid receptor antagonist for the treatment of opioid-induced bowel syndromes. Life Sci. 2018;215:246-252. doi:10.1016/j.lfs.2018.07.028
Matwyshyn 2006	morphine	s.c.	6 mg/kg	single dose		mouse	M	GI transit	Matwyshyn GA, Bhalla S, Gulati A. Endothelin ETA receptor blockade potentiates morphine analgesia but does not affect gastrointestinal transit in mice. Eur J Pharmacol. 2006;543(1-3):48-53. doi:10.1016/j.ejphar.2006.05.032
Yuan 2012	morphine	s.c.	2 or 10 mg/kg	single dose		mouse	M	GI transit	Yuan Y, Elbegdorj O, Chen J, et al. Design, synthesis, and biological evaluation of 17-cyclopropylmethyl-3,14β-dihydroxy-4,5α-epoxy-6β-[(4'-pyridyl)carboxamido]morphinan derivatives as peripheral selective μ opioid receptor Agents. J Med Chem. 2012;55(22):10118-10129. doi:10.1021/jm301247n
Farzi 2015	morphine	s.c.	3 mg/kg	single dose		mouse	M	GI transit, colonic motility	Farzi A, Halicka J, Mayerhofer R, Fröhlich EE, Tatzl E, Holzer P. Toll-like receptor 4 contributes to the inhibitory effect of morphine on colonic motility in vitro and in vivo. Sci Rep. 2015;5:9499. Published 2015 Mar 26. doi:10.1038/srep09499
Duron 2020	morphine	s.c.	10 mg/kg	single dose		mouse	M and F	GI transit, fecal water, fecal output	Duron DI, Hanak F, Streicher JM. Daily intermittent fasting in mice enhances morphine-induced antinociception while mitigating reward, tolerance, and constipation. Pain. 2020;161(10):2353-2363. doi:10.1097/j.pain.0000000000001918
Kanemasa 2019	morphine	s.c./p.o.	3 mg/kg/20 mg/kg	single dose		rat	M	GI transit, fecal output	Kanemasa T, Koike K, Arai T, et al. Pharmacologic effects of naldemedine, a peripherally acting μ-opioid receptor antagonist, in in vitro and in vivo models of opioid-induced constipation. Neurogastroenterol Motil. 2019;31(5):e13563. doi:10.1111/nmo.13563
Kanemasa 2020	morphine	s.c./p.o.	3 mg/kg/20 mg/kg	single dose		rat	M	GI transit, fecal output	Kanemasa T, Koike K, Takase K, et al. Pharmacological Profile of Naldemedine, a Peripherally Acting μ-Opioid Receptor Antagonist: Comparison with Naloxone and Naloxegol. J Pharmacol Exp Ther. 2020;373(3):438-444. doi:10.1124/jpet.119.264515
Ma 2026	morphine	i.p.	3 mg/kg, 6 mg/kg and 10 mg/kg	single dose		mouse	M	GI transit, fecal water, fecal output, colonic motility	Ma, J., Peng, X., Zhang, M. et al. A brain-to-small intestine circuit mediates morphine-induced constipation in male mice. Nat Commun 17, 1023 (2026). https://doi.org/10.1038/s41467-025-67765-7
Wasilewski 2016	morphine	i.p.	0.5, 1, 5, and 10mg/kg	single dose		mouse	M	GI transit	Wasilewski A, Lesniak A, Bujalska-Zadrozny M, Sadowski B, Fichna J, Sacharczuk M. The effect of opioid agonists and antagonists on gastrointestinal motility in mice selected for high and low swim stress-induced analgesia. Neurogastroenterol Motil. 2016;28(2):175-185. doi:10.1111/nmo.12704
Wang 2015	morphine	i.v.	4mg/kg	single dose		mouse	M	colonic motility	Wang Y, Liu X, Wang D, et al. Endomorphin-1 analogues (MELs) penetrate the blood-brain barrier and exhibit good analgesic effects with minimal side effects. Neuropharmacology. 2015;97:312-321. doi:10.1016/j.neuropharm.2015.06.010
Zhang 2025	morphine	i.t.	0.83 nmol and 0.5 nmol	single dose		mouse	M	GI transit	Zhang Z, Zhao Y, Gou D, et al. Peripheral inflammation enhances opioid-induced gastrointestinal motility inhibition via up-regulating spinal mu opioid receptor. Toxicol Appl Pharmacol. 2025;495:117225. doi:10.1016/j.taap.2025.117225
Kanemasa 2019	oxycodone	s.c.	1 mg/kg	single dose		rat	M	GI transit, fecal output	Kanemasa T, Koike K, Arai T, et al. Pharmacologic effects of naldemedine, a peripherally acting μ-opioid receptor antagonist, in in vitro and in vivo models of opioid-induced constipation. Neurogastroenterol Motil. 2019;31(5):e13563. doi:10.1111/nmo.13563
Kanemasa 2020	oxycodone	s.c.	1 mg/kg	single dose		rat	M	GI transit, fecal output	Kanemasa T, Koike K, Takase K, et al. Pharmacological Profile of Naldemedine, a Peripherally Acting μ-Opioid Receptor Antagonist: Comparison with Naloxone and Naloxegol. J Pharmacol Exp Ther. 2020;373(3):438-444. doi:10.1124/jpet.119.264515
Costanzini 2021	fentanyl	s.c.	1 mg/kg	single dose		mouse	M	colonic motility, fecal output	Costanzini A, Ruzza C, Neto JA, et al. Pharmacological characterization of naloxegol: In vitro and in vivo studies. Eur J Pharmacol. 2021;903:174132. doi:10.1016/j.ejphar.2021.174132
Harada 2017	codeine	p.o.	12 mg/kg	single dose		rat	M	intestinal fluid secretion, fecal output	Harada Y, Iizuka S, Saegusa Y, Mogami S, Fujitsuka N, Hattori T. Mashiningan Improves Opioid-Induced Constipation in Rats by Activating Cystic Fibrosis Transmembrane Conductance Regulator Chloride Channel. J Pharmacol Exp Ther. 2017;362(1):78-84. doi:10.1124/jpet.117.240630
Qi 2023	loperamide	p.o.	15 mg/kg	once daily	5 weeks	mouse	M	GI transit, fecal water, fecal output	Bangran Qi, Yuanyuan Zhang, Daoyuan Ren, Xinshu Qin, Nan Wang, and Xingbin Yang. Fu Brick Tea Alleviates Constipation via Regulating the Aquaporins-Mediated Water Transport System in Association with Gut Microbiota B. Journal of Agricultural and Food Chemistry 2023 71 (8), 3862-3875. DOI: 10.1021/acs.jafc.2c07709
Chen 2019	loperamide	p.o.	10 mg/kg	once daily	4 weeks	mouse	M	GI transit, fecal output	Chen Z, Lin S, Jiang Y, et al. Effects of Bread Yeast Cell Wall Beta-Glucans on Mice with Loperamide-Induced Constipation. J Med Food. 2019;22(10):1009-1021. doi:10.1089/jmf.2019.4407
Zhu 2024	loperamide	p.o.	10 mg/kg	once daily	16 days	mouse	M	GI transit, fecal water, fecal output	Zhu S, Yan M, Feng Y, et al. Extraction of Soluble Dietary Fiber from Sunflower Receptacles (Helianthus annuus L.) and Its Alleviating Effect on Constipation in Mice. Nutrients. 2024;16(21):3650. Published 2024 Oct 26. doi:10.3390/nu16213650
Yang 2024	loperamide	p.o.	10 mg/kg	once daily	15 days	mouse	M	GI transit,fecal water, fecal output	Yang W, Gao X, Lin J, et al. Water-insoluble dietary fiber from walnut relieves constipation through Limosilactobacillus reuteri-mediated serotonergic synapse and neuroactive ligand-receptor pathways. Int J Biol Macromol. 2024;283(Pt 4):137931. doi:10.1016/j.ijbiomac.2024.137931
Wu 2025	loperamide	p.o.	10 mg/kg	once daily	7 days	mouse	M	GI transit, fecal water	Wu T, Yang M, Jin L, et al. Theaflavin-3,3'-digallate (TF3) attenuated constipation by promoting gastrointestinal motility and modulating the gut microbiota: A comparative study of TF3 and the anti-constipation drug mosapride in mice. Food Chem. 2025;465(Pt 2):142048. doi:10.1016/j.foodchem.2024.142048
Li 2026	loperamide	p.o.	10 mg/kg	once daily	7 days	mouse	M	GI transit, fecal water	Li M, Li Y, Cao Z, et al. Qingtong treatment principle alleviates opioid-induced constipation by regulating bile acid homeostasis via an FXR-dependent manner. J Ethnopharmacol. 2026;355(Pt B):120714. doi:10.1016/j.jep.2025.120714
Zhou 2022	loperamide	p.o.	10 mg/kg	twice daily	4 days	mouse	M	GI transit, fecal water	Zhou X, Chen Y, Ma X, et al. Efficacy of Bacillus coagulans BC01 on loperamide hydrochloride-induced constipation model in Kunming mice. Front Nutr. 2022;9:964257. Published 2022 Sep 21. doi:10.3389/fnut.2022.964257
Wang 2025	loperamide	p.o.	5 mg/kg	twice daily	14 dsys	mouse	M	GI transit, fecal water	Wang C, Yao S, Tian B, et al. Fluoxetine enhances the treatment of depression linked to opioid-induced constipation in mice by influencing the metabolomic profile. Neurosci Res. 2025;221:104983. doi:10.1016/j.neures.2025.104983
Li 2015	loperamide	s.c.	5 mg/kg	twice daily	7 days	mouse	M	GI transit, fecal water, fecal output	Li C, Nie SP, Zhu KX, et al. Effect of Lactobacillus plantarum NCU116 on loperamide-induced constipation in mice. Int J Food Sci Nutr. 2015;66(5):533-538. doi:10.3109/09637486.2015.1024204
Wang 2019	loperamide	s.c.	2 mg/kg	twice daily	7 days	rat	M	GI transit, colonic motility	Wang X, Yang B, Yin J, Wei W, Chen JDZ. Electroacupuncture via chronically implanted electrodes improves gastrointestinal motility by balancing sympathovagal activities in a rat model of constipation. Am J Physiol Gastrointest Liver Physiol. 2019;316(6):G797-G805. doi:10.1152/ajpgi.00018.2018
Zhang 2021	loperamide	s.c.	2 mg/kg	once daily	14 days	rat	M	GI transit, colonic motility, fecal output	Zhang, Y., Lu, T., Meng, Y., Maisiyiti, A., Dong, Y., Li, S., Chen, Y., Yin, J., & Chen, J. D. Z. . Auricular Vagal Nerve Stimulation Improves Constipation by Enhancing Colon Motility via the Central-Vagal Efferent Pathway in Opioid-Induced Constipated Rats. Neuromodulation. 2021;24(7):1258-1268. doi:10.1111/ner.13406
Okada 2025	loperamide	s.c.	4 mg/kg	twice daily	3 days	rat	M	colonic motility	Okada M, Itoh K, Kitakoji H, Imai K. Autonomic effects of electroacupuncture in opioid-induced constipation in male rats. Physiol Rep. 2025 Oct;13(19):e70391. doi: 10.14814/phy2.70391.
Jia 2025	loperamide	i.p.	5 mg/kg	twice daily	7 days	rat	M	fecal output, colonic motility	Jia B, Zhao Y, Ren X, et al. Opioids induce constipation by prompting alpha-Synuclein hyperphosphorylation in the colonic myenteric plexus. Neurochem Int. 2025;190:106036. doi:10.1016/j.neuint.2025.106036
Zhao 2024	loperamide	i.p.	4 mg/kg	twice daily	7 days	rat	M and F	GI transit, fecal water, fecal output	Zhao Y, Luo H, Ren X, et al. The P2Y1 receptor in the colonic myenteric plexus of rats and its correlation with opioid-induced constipation. BMC Gastroenterol. 2024;24(1):23. Published 2024 Jan 8. doi:10.1186/s12876-024-03119-9
Pustovit 2019	loperamide	s.c.	1 mg/kg	single dose		mouse	M	fecal output	Pustovit RV, Itomi Y, Ringuet M, et al. Muscarinic receptor 1 allosteric modulators stimulate colorectal emptying in dog, mouse and rat and resolve constipation. Neurogastroenterol Motil. 2019;31(11):e13692. doi:10.1111/nmo.13692
Wasilewski 2016	loperamide	i.p.	0.5, 1, 5, and 10 mg/kg	single dose		mouse	M	GI transit	Wasilewski A, Lesniak A, Bujalska-Zadrozny M, Sadowski B, Fichna J, Sacharczuk M. The effect of opioid agonists and antagonists on gastrointestinal motility in mice selected for high and low swim stress-induced analgesia. Neurogastroenterol Motil. 2016;28(2):175-185. doi:10.1111/nmo.12704
Cil 2017	loperamide	i.p.	0.3 mg/kg	single dose		mouse	M	intestinal fluid secretion, GI transit, fecal water, fecal output	Cil O, Phuan PW, Son JH, et al. Phenylquinoxalinone CFTR activator as potential prosecretory therapy for constipation. Transl Res. 2017;182:14-26.e4. doi:10.1016/j.trsl.2016.10.003
Vera 2019	loperamide	i.p.	0.1 mg/kg, 1 mg/kg, 10 mg/kg	single dose		rat	M	GI transit, fecal output	Vera G, Girón R, Martín-Fontelles MI, Abalo R. Radiographic dose-dependency study of loperamide effects on gastrointestinal motor function in the rat. Temporal relationship with nausea-like behavior. Neurogastroenterol Motil. 2019;31(8):e13621. doi:10.1111/nmo.13621
Zhang 2024	diphenoxylate	p.o.	10 mg/kg	once daily	20 days	rat	F	GI transit, fecal output	Zhang, N.; Guo, D.; Guo, N.; Yang, D.; Yan, H.; Yao, J.; Xiao, H.; Shao, M.; Guan, Y.; Zhang, G. Integration of UPLC-MS/MS-based metabolomics and desorption electrospray ionization-mass spectrometry imaging reveals that Shouhui Tongbian Capsule alleviates slow transit constipation by regulating bile acid metabolism. J. Chromatogr. B 2024, 1247, 124331.
